# Supplementary material for: Use of Artificial Neural Networks for Recycled Pellets Identification: Polypropylene-Based Composites
Source: Polymers (Basel). 2025 Aug 29;17(17):2349. doi: 10.3390/polym17172349 (PMC12431023; doi:10.3390/polym17172349)
Supplement: Supplementary file 1 [file polymers-17-02349-s001.zip]

Archive with 1 entries (1 files):
- polymers-3794910-supplementary.pdf
